# Supplementary material for: Tracking SARS-CoV-2 Spike Protein Mutations in the United States (January 2020—March 2021) Using a Statistical Learning Strategy
Source: Viruses. 2021 Dec 21;14(1):9. doi: 10.3390/v14010009 (PMC8777887; doi:10.3390/v14010009)
Supplement: Supplementary file 1 [file viruses-14-00009-s001.zip]

Archive with 1 entries (1 files):
- viruses-1463499-supplementary.pdf
